# Supplementary material for: Combinatorial Delivery of Docetaxel- and Erlotinib-Loaded Functionalized Nanostructured Lipid Carriers for the Treatment of Triple-Negative Breast Cancer Using Quality-by-Design Approach
Source: Pharmaceutics. 2024 Jul 11;16(7):926. doi: 10.3390/pharmaceutics16070926 (PMC11279545; doi:10.3390/pharmaceutics16070926)
Supplement: Supplementary file 1 [file pharmaceutics-16-00926-s001.zip]

Archive with 1 entries (1 files):
- pharmaceutics-3074136-supplementary.pdf
